# Supplementary material for: Pharmacological Treatment of Alcohol Cravings
Source: Brain Sci. 2023 Aug 15;13(8):1206. doi: 10.3390/brainsci13081206 (PMC10452441; doi:10.3390/brainsci13081206)
Supplement: Supplementary file 1 [file brainsci-13-01206-s001.zip]

Archive with 1 entries (1 files):
- brainsci-2436418-supplementary.pdf
